# Supplementary material for: Arf6 controls beta-amyloid production by regulating macropinocytosis of the Amyloid Precursor Protein to lysosomes
Source: Mol Brain. 2015 Jul 14;8:41. doi: 10.1186/s13041-015-0129-7 (PMC4501290; doi:10.1186/s13041-015-0129-7)
Supplement: Additional file 2: Video S1A. — Live Cell Video Demonstrating Rapid Internalization of APP to the lysosome (From Fig. 1). SN56 cells were transiently transfected with HA-βAPP-CFP (not shown) and LAMP1-RFP (red) and surface labeled on ice for 30 min with Alexa Fluor 647 labeled anti-HA antibodies. Cells were then transferred to a heated microscope stage and image approximately every 30 s. Video S1B. Same as Video S1A with brightfield DIC channel overlayed. [file 13041_2015_129_MOESM2_ESM.zip]

Archive with 2 entries (2 files):
- 13041_2015_129_add2/13041_2015_129_add2a.mov
- 13041_2015_129_add2/13041_2015_129_add2b.mov
