# Supplementary material for: Arf6 controls beta-amyloid production by regulating macropinocytosis of the Amyloid Precursor Protein to lysosomes
Source: Mol Brain. 2015 Jul 14;8:41. doi: 10.1186/s13041-015-0129-7 (PMC4501290; doi:10.1186/s13041-015-0129-7)
Supplement: Additional file 5: Video S3. — 3D Stack of a Neuron demonstrating that Rapid Lysosomal transport of APP occurs even in large neurons, in processes and cell bodies. Cultured mouse neurons were transiently transfected with HA-βAPP-CFP (not shown) and LAMP1-RFP (red) and surface labeled on ice for 30 min with Alexa Fluor 647 labeled anti-HA antibodies. Cells were allowed to internalize at 37° for 15 min, fixed, and 3D stacks of images were taken by confocal microscopy. Images were reconstructed using Imaris 7.0 software. The first sequence shows the green internalized APP, followed by green and red channels together. Finally, the white co-localization channel generated by Imaris software is superimposed. [file 13041_2015_129_MOESM5_ESM.zip]

Archive with 1 entries (1 files):
- 13041_2015_129_add5.m4v
